# Supplementary material for: Beverage Intake and Associated Nutrient Contribution for Aboriginal and Torres Strait Islander Australians: Secondary Analysis of a National Dietary Survey 2012–2013
Source: Nutrients. 2022 Jan 24;14(3):507. doi: 10.3390/nu14030507 (PMC8839560; doi:10.3390/nu14030507)
Supplement: Supplementary file 1 [file nutrients-14-00507-s001.zip]

Archive with 1 entries (1 files):
- nutrients-1514291-supplementary.pdf
